# Supplementary material for: Supporting Families to ‘Make the Most’ of the Relationship Between Their Companion Dogs and Their Children with Autism Spectrum Condition: A Qualitative Exploration of the ‘Family Dog Service’
Source: Behav Sci (Basel). 2025 Feb 1;15(2):162. doi: 10.3390/bs15020162 (PMC11851659; doi:10.3390/bs15020162)
Supplement: Supplementary file 1 [file behavsci-15-00162-s001.zip]

Archive with 1 entries (1 files):
- behavsci-3385367-supplementary.pdf
